# Supplementary material for: Transcriptome and morphological analysis on the heart in gestational protein-restricted aging male rat offspring
Source: Front Cell Dev Biol. 2022 Oct 24;10:892322. doi: 10.3389/fcell.2022.892322 (PMC9638007; doi:10.3389/fcell.2022.892322)
Supplement: Supplementary file 2 [file Table2.xlsx]

## Sheet: dados_marina_pvalor
genes	name of genes	genes	baseMean	log2FoldChange	lfcSE (Std.error)	stat	pvalue	adjusted pvalue
ENSRNOG00000005614	thioredoxin 2(Txn2)	ENSRNOG00000005614	1170.70485320592	-0.360790564673531	0.0992607862356337	-3.63477439939934	0.00027822399225471	0.999895016525668
ENSRNOG00000020087	zinc finger protein 90(Zfp90)	ENSRNOG00000020087	10.5562744577754	-0.23171094311922	0.0782141673085876	-2.96251882609737	0.00305133149267402	0.999895016525668
ENSRNOG00000019018	plasminogen activator, tissue type(Plat)	ENSRNOG00000019018	272.429111092412	0.279256768229004	0.0967843684247471	2.88534990488815	0.00390978845815599	0.999895016525668
ENSRNOG00000019987	SCAN domain-containing 1(Scand1)	ENSRNOG00000019987	309.008569068757	-0.282036624083454	0.0980855154674667	-2.87541562828408	0.0040349596768564	0.999895016525668
ENSRNOG00000027089	elongation factor for RNA polymerase II 2(Ell2)	ENSRNOG00000027089	74.0098502307656	0.284017077626919	0.0997386321949996	2.84761352122451	0.0044048381112074	0.999895016525668
ENSRNOG00000030183	procollagen lysine, 2-oxoglutarate 5-dioxygenase 2(Plod2)	ENSRNOG00000030183	56.3054341944845	0.282879679683011	0.100097481336396	2.82604193338634	0.00471270941719205	0.999895016525668
ENSRNOG00000011145	corticotropin releasing hormone receptor 2(Crhr2)	ENSRNOG00000011145	136.502035181967	0.280297813245135	0.099433551920192	2.81894599792743	0.00481816233730522	0.999895016525668
ENSRNOG00000033844	protein BEX1-like(LOC100912195)	ENSRNOG00000033844	127.777698906226	-0.27437676793265	0.100301290568397	-2.73552579810075	0.00622807042049216	0.999895016525668
ENSRNOG00000012325	adenosine kinase(Adk)	ENSRNOG00000012325	743.37756805428	-0.225926345909818	0.0827248751929978	-2.73105695696403	0.00631315599891871	0.999895016525668
ENSRNOG00000006802	leucine rich repeat neuronal 1(Lrrn1)	ENSRNOG00000006802	6.82638270359438	-0.160111513134587	0.0589094580598051	-2.71792541313214	0.00656926451002644	0.999895016525668
ENSRNOG00000015304	transmembrane protein 160(Tmem160)	ENSRNOG00000015304	108.714586376627	-0.259110553511136	0.0966325614423141	-2.68140003373309	0.00733148155920792	0.999895016525668
ENSRNOG00000042426	cytochrome P450, family 4, subfamily v, polypeptide 3(Cyp4v3)	ENSRNOG00000042426	92.0241352513037	0.264175572227556	0.0985540643350469	2.68051423358309	0.00735091382042471	0.999895016525668
ENSRNOG00000053640	potassium voltage-gated channel modifier subfamily G member 2(Kcng2)	ENSRNOG00000053640	608.371429964261	-0.222129752731176	0.0831073071010725	-2.67280652543618	0.0075219618989949	0.999895016525668
ENSRNOG00000005964	nuclear receptor subfamily 4, group A, member 3(Nr4a3)	ENSRNOG00000005964	9.44184689185283	0.139771964265638	0.0523395890790777	2.67048264468531	0.0075742287025685	0.999895016525668
ENSRNOG00000007393	N-myc downstream regulated 1(Ndrg1)	ENSRNOG00000007393	163.469828684731	0.26135314114511	0.0982735784716495	2.65944463618476	0.00782695926131374	0.999895016525668
ENSRNOG00000019557	ankyrin repeat and SOCS box-containing 18(Asb18)	ENSRNOG00000019557	234.408979002045	-0.264615454398855	0.100136617231809	-2.64254437301681	0.00822856823846568	0.999895016525668
ENSRNOG00000021242	ADAM metallopeptidase domain 33(Adam33)	ENSRNOG00000021242	88.5421746179284	-0.252358345544033	0.0956498982087535	-2.63835456461508	0.00833094263025481	0.999895016525668
ENSRNOG00000020281	kinesin family member 22(Kif22)	ENSRNOG00000020281	9.42423890378141	0.18649259563567	0.0719356083379161	2.59249348055312	0.00952829872327069	0.999895016525668
ENSRNOG00000037673	unknown constituint ribossome	ENSRNOG00000037673	49.6277131469105	-0.234671360069499	0.0911286680329005	-2.57516504010324	0.0100192265999863	0.999895016525668
ENSRNOG00000003554	phosphatidylinositol glycan anchor biosynthesis, class A(Piga)	ENSRNOG00000003554	32.6865298219416	0.249795273981496	0.0971830109748588	2.57035948439711	0.0101593031685627	0.999895016525668
ENSRNOG00000009450	hyperpolarization activated cyclic nucleotide-gated potassium channel 4(Hcn4)	ENSRNOG00000009450	631.759902806288	-0.256609811192958	0.100018650493079	-2.56561961122154	0.0102991705060118	0.999895016525668
ENSRNOG00000018462	rabaptin, RAB GTPase binding effector protein 2(Rabep2)	ENSRNOG00000018462	96.4494336060253	-0.257009702448514	0.100292168243543	-2.56260989217432	0.0103888704850235	0.999895016525668
ENSRNOG00000016541	ectodermal-neural cortex 1(Enc1)	ENSRNOG00000016541	102.013229444125	0.253884675191178	0.100475574323087	2.52682979820342	0.0115097266766956	0.999895016525668
ENSRNOG00000029145	unknown	ENSRNOG00000029145	18.0039944595696	0.19387262091929	0.0772902549665674	2.50837082893764	0.0121289304617043	0.999895016525668
ENSRNOG00000037645	transcription elongation factor A like 7(Tceal7)	ENSRNOG00000037645	129.086087210295	-0.242542792113471	0.0979689101643256	-2.47571185294037	0.0132970846535184	0.999895016525668
ENSRNOG00000056359	unknown	ENSRNOG00000056359	2.68494607543287	0.111733152928896	0.0456165409526207	2.44939994562382	0.0143094459600385	0.999895016525668
ENSRNOG00000007875	ARP6 actin-related protein 6 homolog(Actr6)	ENSRNOG00000007875	107.179319331887	-0.245119779079055	0.100076562211065	-2.4493225353014	0.0143125220015346	0.999895016525668
ENSRNOG00000046109	hypothetical protein LOC689574(LOC689574)	ENSRNOG00000046109	508.920245908729	-0.199359669040514	0.0816542093776887	-2.44151122838485	0.0146259334982437	0.999895016525668
ENSRNOG00000018494	protein phosphatase 1, regulatory subunit 3C(Ppp1r3c)	ENSRNOG00000018494	1902.29000406348	0.209576602856823	0.0859272216778316	2.43900127066358	0.0147279164698362	0.999895016525668
ENSRNOG00000030247	eukaryotic translation initiation factor 4E binding protein 3(Eif4ebp3)	ENSRNOG00000030247	302.815775351154	0.195367149269127	0.0801153438356145	2.43857343569533	0.0147453623642027	0.999895016525668
ENSRNOG00000022066	family with sequence similarity 117, member B(Fam117b)	ENSRNOG00000022066	181.912346207068	0.244394041719301	0.100476819028413	2.43234254510177	0.0150015124043864	0.999895016525668
ENSRNOG00000004420	RAD21 cohesin complex component(Rad21)	ENSRNOG00000004420	551.447369068577	0.173679040105431	0.0720113181821287	2.41182975801342	0.01587269102662	0.999895016525668
ENSRNOG00000009846	FSHD region gene 1(Frg1)	ENSRNOG00000009846	81.6743444088978	-0.235506904207715	0.0978861444893385	-2.40592685958089	0.0161314939958959	0.999895016525668
ENSRNOG00000027513	regulator of telomere elongation helicase 1(Rtel1)	ENSRNOG00000027513	76.2866270862306	-0.225719854442163	0.0940100339307225	-2.40101875304608	0.0163494986013388	0.999895016525668
ENSRNOG00000008678	anthrax toxin receptor 1(Antxr1)	ENSRNOG00000008678	22.351330284667	0.208432567554901	0.0870241587536863	2.39511154764333	0.016615309583155	0.999895016525668
ENSRNOG00000023991	RAB20, member RAS oncogene family(Rab20)	ENSRNOG00000023991	252.475538440026	-0.226188378502424	0.0945939387232131	-2.39115086606409	0.016795649708999	0.999895016525668
ENSRNOG00000021295	ribonucleic acid export 1(Rae1)	ENSRNOG00000021295	46.9896013951409	-0.239250467402383	0.100420664805376	-2.38248240903474	0.0171963535524873	0.999895016525668
ENSRNOG00000011752	unknown	ENSRNOG00000011752	126.661017513604	0.234729280292478	0.0992330652594713	2.36543413910188	0.0180089461292947	0.999895016525668
ENSRNOG00000045555	reactive oxygen species modulator 1-like(LOC100910944)	ENSRNOG00000045555	57.7155255629278	-0.236906978528844	0.100290039043906	-2.36221842954044	0.0181659352626298	0.999895016525668
ENSRNOG00000014104	myosin Vb(Myo5b)	ENSRNOG00000014104	167.854357795563	0.219779557207164	0.0936239019826498	2.3474727345576	0.0189012564710573	0.999895016525668
ENSRNOG00000037567	similar to RIKEN cDNA B230118H07(RGD1309730)	ENSRNOG00000037567	151.662787581604	-0.231588270588734	0.0988135825670871	-2.3436886364433	0.0190941039893046	0.999895016525668
ENSRNOG00000003975	profilin 1(Pfn1)	ENSRNOG00000003975	658.719339787011	-0.176455003998888	0.0754219168935567	-2.33957198738292	0.0193058506007423	0.999895016525668
ENSRNOG00000002341	tripartite motif-containing 25(Trim25)	ENSRNOG00000002341	151.192827511452	0.231292267371023	0.0990459963506298	2.33520057239096	0.0195329452580115	0.999895016525668
ENSRNOG00000048636	interleukin 2 receptor subunit beta(Il2rb)	ENSRNOG00000048636	63.3091436262362	0.225328625919374	0.0965892840444108	2.33285325746664	0.0196558483551999	0.999895016525668
ENSRNOG00000001252	carbohydrate sulfotransferase 12(Chst12)	ENSRNOG00000001252	21.2092437634825	-0.212091169821164	0.0909419335874761	-2.33216032972464	0.0196922582469996	0.999895016525668
ENSRNOG00000008489	peptidylprolyl isomerase H(Ppih)	ENSRNOG00000008489	56.7753850498309	-0.231307238879896	0.0998508829899547	-2.31652672418697	0.0205295270276116	0.999895016525668
ENSRNOG00000030954	FAT atypical cadherin 1(Fat1)	ENSRNOG00000030954	639.41588237429	0.228258135777424	0.0988201145620493	2.30983476176907	0.02089730397637	0.999895016525668
ENSRNOG00000017002	adrenoceptor beta 1(Adrb1)	ENSRNOG00000017002	47.9016797882795	-0.23049864091901	0.100370645354898	-2.29647463263781	0.021648757974107	0.999895016525668
ENSRNOG00000001037	GPALPP motifs containing 1(Gpalpp1)	ENSRNOG00000001037	54.3060095123087	-0.229945632302991	0.10025058118175	-2.2937087206119	0.0218072355033273	0.999895016525668
ENSRNOG00000049771	glutathione S-transferase theta 1(Gstt1)	ENSRNOG00000049771	11.1300055178629	-0.182178130038899	0.0798381629246877	-2.28184270986734	0.0224986282088277	0.999895016525668
ENSRNOG00000017463	biogenesis of lysosomal organelles complex-1, subunit 3(Bloc1s3)	ENSRNOG00000017463	43.34807600644	-0.227901084004151	0.100087999194757	-2.27700709213588	0.0227858021094631	0.999895016525668
ENSRNOG00000020119	protocadherin alpha 4(Pcdha4)	ENSRNOG00000020119	13.225809554204	0.186958097993133	0.0821465893651601	2.27590822014608	0.0228515034018605	0.999895016525668
ENSRNOG00000016855	beta-1,3-N-acetylgalactosaminyltransferase 2(B3galnt2)	ENSRNOG00000016855	570.686121659226	0.183554642046499	0.0806840025948915	2.27498185691299	0.0229070182296885	0.999895016525668
ENSRNOG00000047306	signal transducing adaptor family member 2(Stap2)	ENSRNOG00000047306	48.0641141357646	-0.223591702765727	0.0984965654687648	-2.27004567825903	0.023204811708526	0.999895016525668
ENSRNOG00000061483	unknown	ENSRNOG00000061483	2.07152522724023	0.0894657164457646	0.0394767477894778	2.26628892843121	0.0234336988572284	0.999895016525668
ENSRNOG00000007364	RAB15, member RAS oncogene family(Rab15)	ENSRNOG00000007364	1.95504894091717	-0.0784752317894879	0.034713729315399	-2.26063961830446	0.0237815823341241	0.999895016525668
ENSRNOG00000055567	similar to formin-like 2 isoform B(RGD1560248)	ENSRNOG00000055567	23.5838157175727	0.210643256724397	0.0933631355448807	2.25617161950541	0.0240598852037301	0.999895016525668
ENSRNOG00000048932	small cell adhesion glycoprotein(Smagp)	ENSRNOG00000048932	76.0946896102041	-0.223135640971282	0.0990806208954253	-2.2520613915691	0.024318392695363	0.999895016525668
ENSRNOG00000005023	anterior gradient 2, protein disulphide isomerase family member(Agr2)	ENSRNOG00000005023	3.82643591736406	0.119022777501165	0.0528985705114189	2.25001878785122	0.024447752695584	0.999895016525668
ENSRNOG00000040287	cytochrome P450, family 1, subfamily b, polypeptide 1(Cyp1b1)	ENSRNOG00000040287	33.4587391871325	0.187464826707958	0.0836899440818203	2.23999225671224	0.0250914255746081	0.999895016525668
ENSRNOG00000007032	adhesion molecule with Ig like domain 2(Amigo2)	ENSRNOG00000007032	59.9880451316145	-0.223114640367694	0.100471604282524	-2.2206736118227	0.0263730759918249	0.999895016525668
ENSRNOG00000001982	Cbl proto-oncogene B(Cblb)	ENSRNOG00000001982	153.319002318912	0.2159114857185	0.0973943989151833	2.21687785050686	0.0266314397247882	0.999895016525668
ENSRNOG00000008340	similar to ENSANGP00000021391(RGD1309779)	ENSRNOG00000008340	24.8725868026096	-0.211336001029328	0.0955171549700624	-2.21254497263415	0.0269290323791268	0.999895016525668
ENSRNOG00000046763	adenylosuccinate synthase like 1(Adssl1)	ENSRNOG00000046763	1525.62516143166	0.15602073089894	0.0706547770183912	2.20821206269363	0.0272294939098755	0.999895016525668
ENSRNOG00000012053	S100 calcium binding protein A16(S100a16)	ENSRNOG00000012053	296.815576525523	-0.193730138430519	0.0880902781538473	-2.19922268938888	0.0278620917583844	0.999895016525668
ENSRNOG00000000201	glutathione S-transferase alpha 5(Gsta5)	ENSRNOG00000000201	1.99982853430133	-0.0891252096265061	0.0406242992167145	-2.19388915858114	0.0282433789807414	0.999895016525668
ENSRNOG00000039234	zinc finger and SCAN domain containing 21(Zscan21)	ENSRNOG00000039234	65.1431942911604	-0.218716489793071	0.0997931469869899	-2.19169849229812	0.0284012846845908	0.999895016525668
ENSRNOG00000010752	transmembrane protein 41B(Tmem41b)	ENSRNOG00000010752	154.483062315485	0.209288085296206	0.0958087913721509	2.18443508470185	0.028930292497765	0.999895016525668
ENSRNOG00000006227	interferon induced with helicase C domain 1(Ifih1)	ENSRNOG00000006227	61.1495396777125	0.214087184905782	0.0984785412780931	2.17394756387813	0.0297090733991695	0.999895016525668
ENSRNOG00000002215	myosin light chain kinase(Mylk)	ENSRNOG00000002215	291.007473338354	0.202144125710908	0.0935717696545687	2.16031102604073	0.0307485999738831	0.999895016525668
ENSRNOG00000020893	sorting nexin family member 27(Snx27)	ENSRNOG00000020893	466.480745635908	0.173083347473035	0.0801224502789203	2.16023532568589	0.0307544567622842	0.999895016525668
ENSRNOG00000007359	grancalcin(Gca)	ENSRNOG00000007359	33.4077848126759	-0.194790386463314	0.0903609778267132	-2.15569144057811	0.031107766984504	0.999895016525668
ENSRNOG00000042352	deoxyribonuclease 1 like 2(Dnase1l2)	ENSRNOG00000042352	2.74391145805125	0.0889457181244218	0.0412651660404015	2.15546735077566	0.03112528087423	0.999895016525668
ENSRNOG00000008622	cAMP responsive element binding protein 5(Creb5)	ENSRNOG00000008622	14.9761155811226	0.188362815162959	0.0876969748168785	2.14788270127086	0.0317230749384751	0.999895016525668
ENSRNOG00000011617	deoxyguanosine kinase(Dguok)	ENSRNOG00000011617	247.781362528379	-0.183416646382379	0.0856324938535235	-2.14190476218196	0.0322011465814354	0.999895016525668
ENSRNOG00000038239	spermatogenesis associated 33(Spata33)	ENSRNOG00000038239	5.81484731884167	-0.14389189556227	0.067310865478901	-2.13772166705201	0.0325393398975435	0.999895016525668
ENSRNOG00000016451	CD1d1 molecule(Cd1d1)	ENSRNOG00000016451	272.154018897171	-0.153649293890979	0.0719822423675181	-2.13454442147683	0.0327982414501716	0.999895016525668
ENSRNOG00000001607	ADAM metallopeptidase with thrombospondin type 1 motif, 1(Adamts1)	ENSRNOG00000001607	230.638287478559	0.212651722656786	0.0996563071095652	2.13385112116376	0.0328549696768854	0.999895016525668
ENSRNOG00000010209	nucleolar protein 12(Nol12)	ENSRNOG00000010209	54.582696754456	-0.213961134867486	0.10047301485039	-2.12953831619453	0.0332097482948599	0.999895016525668
ENSRNOG00000021053	lipolysis stimulated lipoprotein receptor(Lsr)	ENSRNOG00000021053	8.0454287903163	0.153472777939668	0.0722657981856102	2.12372632411092	0.0336930348479216	0.999895016525668
ENSRNOG00000032429	transmembrane protease, serine 9(Tmprss9)	ENSRNOG00000032429	13.9819322759832	-0.171807202363962	0.0810344263987761	-2.1201754612106	0.0339912510147362	0.999895016525668
ENSRNOG00000024272	INO80 complex subunit D(Ino80d)	ENSRNOG00000024272	36.3687071346274	0.206079707545478	0.0978906006934222	2.1052042390759	0.0352735334271845	0.999895016525668
ENSRNOG00000005330	CREB binding protein(Crebbp)	ENSRNOG00000005330	150.079062104368	0.205464185765105	0.0977490985295475	2.10195478890271	0.0355572364089156	0.999895016525668
ENSRNOG00000032590	tetratricopeptide repeat domain 28(Ttc28)	ENSRNOG00000032590	150.641192082266	0.207204466585911	0.0986148290876281	2.10114917302946	0.0356278735031243	0.999895016525668
ENSRNOG00000012579	TLC domain containing 1(Tlcd1)	ENSRNOG00000012579	14.017476147978	0.164853426465961	0.0785770216027526	2.09798517560744	0.0359064549383942	0.999895016525668
ENSRNOG00000002188	heparanase(Hpse)	ENSRNOG00000002188	34.1868047973814	0.200607364570131	0.0956394266454474	2.09753834382361	0.035945946565469	0.999895016525668
ENSRNOG00000031706	similar to Tpi1 protein(RGD1563601)	ENSRNOG00000031706	202.284545463171	-0.190948654942239	0.0911662253464678	-2.0945109245947	0.036214490923076	0.999895016525668
ENSRNOG00000007048	RAP1B, member of RAS oncogene family(Rap1b)	ENSRNOG00000007048	122.262751652649	-0.205442069630564	0.0981061848993998	-2.09407867446104	0.0362529724287523	0.999895016525668
ENSRNOG00000002555	serpin family B member 7(Serpinb7)	ENSRNOG00000002555	1.75692082171319	-0.0848441556171321	0.0405510540523146	-2.09227990738971	0.0364134840072362	0.999895016525668
ENSRNOG00000042286	NSL1, MIS12 kinetochore complex component(Nsl1)	ENSRNOG00000042286	8.54337845306181	-0.156179687270568	0.0747189072166246	-2.09022981047853	0.0365971608897025	0.999895016525668
ENSRNOG00000013545	RNA polymerase II subunit E(Polr2e)	ENSRNOG00000013545	304.480975230013	-0.181886409715384	0.087136544502395	-2.08737230462914	0.0368544934623275	0.999895016525668
ENSRNOG00000011526	proprotein convertase subtilisin/kexin type 6(Pcsk6)	ENSRNOG00000011526	644.818410184176	0.204579034253301	0.0982415669559574	2.08240809457992	0.0373052097066924	0.999895016525668
ENSRNOG00000008447	transmembrane protein 132D(Tmem132d)	ENSRNOG00000008447	1.48363757692308	0.0721365692640604	0.0346560408347997	2.08150058478765	0.0373881106285313	0.999895016525668
ENSRNOG00000014278	zinc finger protein 710(Zfp710)	ENSRNOG00000014278	61.3141667944515	-0.207517046400856	0.0999151370903923	-2.07693300979127	0.0378077425706193	0.999895016525668
ENSRNOG00000032058	pogo transposable element with KRAB domain(Pogk)	ENSRNOG00000032058	193.583769017008	0.190059996618975	0.0915341185008163	2.07638419129234	0.0378584321827737	0.999895016525668
ENSRNOG00000020851	amyloid beta precursor like protein 1(Aplp1)	ENSRNOG00000020851	26.3069085892852	-0.196641872298014	0.0948299389572683	-2.07362647767414	0.03811401419414	0.999895016525668
ENSRNOG00000059461	beta-1,4-galactosyltransferase 1(B4galt1)	ENSRNOG00000059461	77.6048784500937	0.206855040129243	0.0999126622154692	2.0703586066313	0.0384187751018139	0.999895016525668
ENSRNOG00000048222	NLR family, CARD domain containing 5(Nlrc5)	ENSRNOG00000048222	39.9123751158482	0.205639777207793	0.0993786714056478	2.06925464286401	0.0385221974931241	0.999895016525668
ENSRNOG00000059878	RAD51 associated protein 1(Rad51ap1)	ENSRNOG00000059878	10.1229829632372	-0.161879403814529	0.0782917537649922	-2.06764309176726	0.0386735968437856	0.999895016525668
ENSRNOG00000046871	hypothetical protein LOC681367(LOC681367)	ENSRNOG00000046871	24.7294040303505	-0.195837045235068	0.0947168094399062	-2.06760601833108	0.0386770856991423	0.999895016525668
ENSRNOG00000018228	component of oligomeric golgi complex 2(Cog2)	ENSRNOG00000018228	326.858576315274	0.167661642556698	0.0811363372134447	2.06641867645112	0.0387889639451509	0.999895016525668
ENSRNOG00000025883	inositol hexakisphosphate kinase 3(Ip6k3)	ENSRNOG00000025883	66.4055183322885	0.207482915264765	0.100477475148056	2.06496943677211	0.0389258922277516	0.999895016525668
ENSRNOG00000003486	myeloid cell nuclear differentiation antigen(Mnda)	ENSRNOG00000003486	38.0919313460505	0.183457089649234	0.0889211077620447	2.06314444642514	0.0390989064061842	0.999895016525668
ENSRNOG00000017120	abhydrolase domain containing 2(Abhd2)	ENSRNOG00000017120	61.6266241622402	0.203562390465686	0.0986864355045668	2.06271904973471	0.0391393289278298	0.999895016525668
ENSRNOG00000047867	kelch domain containing 8B(Klhdc8b)	ENSRNOG00000047867	461.679794376481	-0.176416718255893	0.085644058606766	-2.05988274173121	0.0394097519635104	0.999895016525668
ENSRNOG00000012271	CCR4-NOT transcription complex, subunit 1(Cnot1)	ENSRNOG00000012271	620.872377001797	0.173965750167237	0.0844755253270014	2.05936275026195	0.0394595013515157	0.999895016525668
ENSRNOG00000062177	unknown	ENSRNOG00000062177	2.39438553212401	-0.0925153258655193	0.0450606290927921	-2.05312992135562	0.0400599787257951	0.999895016525668
ENSRNOG00000002812	LIM homeobox 1(Lhx1)	ENSRNOG00000002812	1.34972918250629	0.0639867780349964	0.0311942730306181	2.05123478826359	0.0402440875958218	0.999895016525668
ENSRNOG00000002708	PHD finger protein 8(Phf8)	ENSRNOG00000002708	121.854079960701	0.19541091119728	0.0955373632101076	2.04538731896471	0.0408166881508989	0.999895016525668
ENSRNOG00000020318	polynucleotide kinase 3'-phosphatase(Pnkp)	ENSRNOG00000020318	41.486744309796	-0.20094836178769	0.0982768223624942	-2.04471773666523	0.040882693967628	0.999895016525668
ENSRNOG00000000501	zinc finger protein 523(Zfp523)	ENSRNOG00000000501	132.899054570825	-0.191357606040463	0.0939875232102745	-2.03598945375277	0.0417514142876557	0.999895016525668
ENSRNOG00000007916	protein tyrosine kinase 2(Ptk2)	ENSRNOG00000007916	258.89017272999	0.18843595589654	0.0928441250584372	2.02959482657558	0.0423977412146515	0.999895016525668
ENSRNOG00000016620	casein kinase 1, gamma 1(Csnk1g1)	ENSRNOG00000016620	6.08092170592694	-0.138101033255805	0.0680495089147091	-2.02941998345492	0.0424155314123816	0.999895016525668
ENSRNOG00000028238	SH3 domain binding glutamate-rich protein(Sh3bgr)	ENSRNOG00000028238	1791.19695376021	-0.160860584963836	0.0794156606216004	-2.02555243770248	0.0428106697128534	0.999895016525668
ENSRNOG00000062018	unknown	ENSRNOG00000062018	1.12229413958744	0.0618944675934819	0.0306182752939094	2.0214877225888	0.0432293020078922	0.999895016525668
ENSRNOG00000010626	sphingosine kinase 1(Sphk1)	ENSRNOG00000010626	11.7695919829928	-0.16430854060918	0.0813644307070149	-2.01941486201555	0.0434441181133374	0.999895016525668
ENSRNOG00000015152	plakophilin 3(Pkp3)	ENSRNOG00000015152	0.835056215279069	0.0520625157281312	0.0258204657388975	2.01632752308186	0.0437657387181103	0.999895016525668
ENSRNOG00000002537	WNK lysine deficient protein kinase 3(Wnk3)	ENSRNOG00000002537	3.12353004594768	0.100293869797669	0.0499308629735814	2.00865484441426	0.0445737506451922	0.999895016525668
ENSRNOG00000010888	ankyrin repeat domain 33B(Ankrd33b)	ENSRNOG00000010888	12.5574813273393	0.165992322515229	0.0826674133760678	2.00795350593712	0.0446482325717187	0.999895016525668
ENSRNOG00000054801	unknown	ENSRNOG00000054801	4.58203345614798	0.0889844289272644	0.0443162384692502	2.00794182902071	0.0446494735446155	0.999895016525668
ENSRNOG00000002934	ATPase Na+/K+ transporting subunit beta 1(Atp1b1)	ENSRNOG00000002934	1332.29456601599	0.178045617371918	0.0887519922866263	2.00610276777694	0.0448452846306688	0.999895016525668
ENSRNOG00000050792	TNF alpha induced protein 6(Tnfaip6)	ENSRNOG00000050792	5.60995871114748	-0.12234999594702	0.0610172454379169	-2.00517075244747	0.0449447956726279	0.999895016525668
ENSRNOG00000052858	unknown	ENSRNOG00000052858	1.55275517136123	0.0683032391793813	0.0342126874854619	1.9964301023825	0.0458871269396036	0.999895016525668
ENSRNOG00000033330	unknown	ENSRNOG00000033330	16.1546834407195	-0.175473403167656	0.0879639425050846	-1.99483331658893	0.0460610623477894	0.999895016525668
ENSRNOG00000052574	unknown	ENSRNOG00000052574	72.0500638934623	-0.198566092041619	0.0998881152035143	-1.9878850615717	0.0468244032574452	0.999895016525668
ENSRNOG00000023509	insulin receptor substrate 2(Irs2)	ENSRNOG00000023509	97.2309481581679	0.199535016886236	0.100427966949155	1.98684711985913	0.046939341124865	0.999895016525668
ENSRNOG00000003221	myocilin(Myoc)	ENSRNOG00000003221	32.3682091558473	0.192913669694417	0.0972941561353649	1.98278784006325	0.0473911328542007	0.999895016525668
ENSRNOG00000061118	unknown	ENSRNOG00000061118	21.5448066908841	-0.180894665682841	0.0913051635233538	-1.98120959102792	0.0475677740977496	0.999895016525668
ENSRNOG00000003284	epsin 3(Epn3)	ENSRNOG00000003284	24.0666609180741	-0.153453791861838	0.0776822156697256	-1.9754044157837	0.0482222720921227	0.999895016525668
ENSRNOG00000014072	thioredoxin domain containing 17(Txndc17)	ENSRNOG00000014072	165.592941931587	-0.184032542391895	0.0931947523843416	-1.97470928012053	0.0483011491928992	0.999895016525668
ENSRNOG00000014143	collagen type XXIV alpha 1 chain(Col24a1)	ENSRNOG00000014143	30.2981238314553	-0.185288953499503	0.0940183382899908	-1.97077460492863	0.0487496626747428	0.999895016525668
ENSRNOG00000010775	arrestin domain containing 4(Arrdc4)	ENSRNOG00000010775	96.8494781823434	0.197667241244588	0.100363179542507	1.96951952046187	0.0488934632241124	0.999895016525668
ENSRNOG00000011483	S100 calcium binding protein A9(S100a9)	ENSRNOG00000011483	18.4569256469442	-0.14324366912974	0.0727954680599804	-1.9677553142692	0.0490961979790513	0.999895016525668
ENSRNOG00000006369	ALG2, alpha-1,3/1,6-mannosyltransferase(Alg2)	ENSRNOG00000006369	84.0373230595776	0.197664948856915	0.10046795262366	1.96744278842172	0.0491321855210619	0.999895016525668
ENSRNOG00000054218	interleukin 18 receptor accessory protein(Il18rap)	ENSRNOG00000054218	5.0163446911849	0.115897221893559	0.0589493799508444	1.9660464959971	0.0492932399492483	0.999895016525668
ENSRNOG00000002810	glutamine-fructose-6-phosphate transaminase 2(Gfpt2)	ENSRNOG00000002810	66.5040324898702	0.195539244351701	0.0995028782812732	1.96516168908153	0.0493955265273675	0.999895016525668
ENSRNOG00000002750	unknown	ENSRNOG00000002750	124.050006670866	0.189960729402948	0.0968650743283424	1.96108587868358	0.049869005737026	0.999895016525668
